# Supplementary material for: An iTRAQ-Based Comparative Proteomics Analysis of the Biofilm and Planktonic States of Aeromonas veronii TH0426
Source: Int J Mol Sci. 2020 Feb 20;21(4):1450. doi: 10.3390/ijms21041450 (PMC7073075; doi:10.3390/ijms21041450)
Supplement: Supplementary file 1 [file ijms-21-01450-s001.zip]

Archive with 8 entries (8 files):
- FigS1.tif
- FigS2.tif
- FigS3.tif
- FigS4.tif
- FigS5.tif
- Table S1.pdf
- Table S2.pdf
- Table S3.pdf
